# Supplementary material for: Effectors with Different Gears: Divergence of Ustilago maydis Effector Genes Is Associated with Their Temporal Expression Pattern during Plant Infection
Source: J Fungi (Basel). 2020 Dec 29;7(1):16. doi: 10.3390/jof7010016 (PMC7823823; doi:10.3390/jof7010016)
Supplement: Supplementary file 1 [file jof-07-00016-s001.zip]

Archive with 7 entries (6 files):
- Supplementary_Materials/
- Supplementary_Materials/TableS1.xls
- __MACOSX/Supplementary_Materials/._TableS1.xls
- Supplementary_Materials/TableS2.docx
- __MACOSX/Supplementary_Materials/._TableS2.docx
- Supplementary_Materials/~$ableS2.docx
- __MACOSX/Supplementary_Materials/._~$ableS2.docx
